# Supplementary material for: Palatability and Stability Studies to Optimize a Carvedilol Oral Liquid Formulation for Pediatric Use
Source: Pharmaceutics. 2023 Dec 25;16(1):30. doi: 10.3390/pharmaceutics16010030 (PMC10820228; doi:10.3390/pharmaceutics16010030)
Supplement: Supplementary file 1 [file pharmaceutics-16-00030-s001.zip]

Archive with 4 entries (4 files):
- S1-Questionnaire 1. Test 1 and Test 2.pdf
- S2-Questionnaire 2. Test 3.pdf
- S3.zip
- S4-C8_P2 solution images.zip
